# Supplementary material for: The Effect of Change of Working Schedule on Health Behaviors: Evidence from the Korea Labor and Income Panel Study (2005–2019)
Source: J Clin Med. 2022 Mar 20;11(6):1725. doi: 10.3390/jcm11061725 (PMC8950370; doi:10.3390/jcm11061725)
Supplement: Supplementary file 1 [file jcm-11-01725-s001.zip]

Archive with 1 entries (1 files):
- jcm-1603784-supplementary.pdf
